# Supplementary material for: The Impact of Bamboo Consumption on the Spread of Antibiotic Resistance Genes in Giant Pandas
Source: Vet Sci. 2023 Oct 24;10(11):630. doi: 10.3390/vetsci10110630 (PMC10675626; doi:10.3390/vetsci10110630)
Supplement: Supplementary file 1 [file vetsci-10-00630-s001.zip]

Archive with 1 entries (1 files):
- vetsci-2616862-supplementary.pdf
